# Supplementary material for: Lacticaseibacillus rhamnosus Hao9 exerts antidiabetic effects by regulating gut microbiome, glucagon metabolism, and insulin levels in type 2 diabetic mice
Source: Front Nutr. 2023 Jan 5;9:1081778. doi: 10.3389/fnut.2022.1081778 (PMC9849894; doi:10.3389/fnut.2022.1081778)
Supplement: Supplementary file 1 [file Table_1.XLSX]

## Sheet: Table S1
Table S1 Comparison of gut microbiota at the genus level after streptozotocin injection (week 5).
	CTL	Hao9	T2DM	p value
Lactobacillus	1.205 [1.067-2.938]	2.015 [0.832-3.263]	17.750 [11.300-24.750]	0.001
Duncaniella	0.009 [0.000-0.531]	0.000 [0.000-0.000]	16.750 [0.000-18.400]	0.032
Flintibacter	0.671 [0.432-0.973]	3.075 [1.850-3.723]	2.855 [2.348-3.713]	0.002
Romboutsia	0.000 [0.000-0.038]	1.620 [0.837-2.777]	3.035 [2.522-4.720]	<0.001
Faecalibaculum	0.207 [0.126-0.298]	3.560 [2.555-7.370]	6.980 [3.602-8.602]	<0.001
Roseburia	0.029 [0.000-0.058]	3.010 [2.055-3.460]	2.920 [2.598-3.607]	<0.001
Lactococcus	0.000 [0.000-0.000]	3.025 [2.252-3.293]	2.415 [1.587-3.412]	<0.001
Anaeroplasma	0.000 [0.000-0.020]	0.261 [0.070-0.306]	0.156 [0.086-0.196]	0.002
Alistipes	0.000 [0.000-0.000]	0.010 [0.000-0.374]	0.000 [0.000-0.000]	0.011
Lacticaseibacillus	0.000 [0.000-0.000]	5.005 [1.584-9.530]	0.000 [0.000-0.000]	<0.001
Adlercreutzia	0.054 [0.024-0.068]	0.265 [0.190-0.343]	0.166 [0.155-0.249]	0.001
Clostridium_sensu_stricto	0.000 [0.000-0.000]	0.149 [0.000-0.400]	0.028 [0.017-0.053]	0.006
Harryflintia	0.090 [0.066-0.103]	0.879 [0.658-1.160]	0.750 [0.600-0.972]	0.001
Frisingicoccus	0.000 [0.000-0.005]	0.098 [0.081-0.144]	0.034 [0.000-0.252]	0.013
Ihubacter	0.036 [0.008-0.124]	0.158 [0.096-0.168]	0.000 [0.000-0.005]	0.001
Paramuribaculum	5.165 [4.725-5.942]	0.000 [0.000-0.000]	0.508 [0.000-1.120]	<0.001
Muribaculum	2.125 [1.750-5.617]	0.000 [0.000-0.000]	0.000 [0.000-0.000]	<0.001
Desulfovibrio	2.990 [0.000-5.120]	0.000 [0.000-0.000]	0.000 [0.000-0.000]	0.007
Enterocloster	0.224 [0.034-1.400]	0.000 [0.000-0.000]	0.000 [0.000-0.000]	<0.001
Lachnospiracea_incertae_sedis	0.622 [0.431-0.766]	0.000 [0.000-0.002]	0.000 [0.000-0.002]	<0.001
Turicibacter	0.306 [0.231-0.499]	0.000 [0.000-0.000]	0.000 [0.000-0.000]	<0.001
Parasutterella	0.517 [0.181-0.659]	0.012 [0.007-0.056]	0.000 [0.000-0.009]	<0.001
Clostridium_IV	1.225 [0.636-1.345]	0.284 [0.092-0.533]	0.084 [0.063-0.126]	0.002
Bifidobacterium	0.174 [0.111-0.605]	0.003 [0.000-0.007]	0.000 [0.000-0.010]	<0.001
Eubacterium	2.110 [1.485-2.748]	0.136 [0.096-0.463]	0.879 [0.526-1.825]	0.003
Bacteroides	2.840 [2.750-3.315]	5.275 [2.940-11.400]	3.625 [0.983-7.085]	0.516
Ligilactobacillus	1.255 [0.702-1.455]	1.015 [0.556-1.440]	2.555 [1.510-4.125]	0.053
Neglecta	0.399 [0.241-0.536]	0.256 [0.181-0.268]	0.322 [0.260-0.416]	0.171
Limosilactobacillus	0.090 [0.018-0.242]	0.131 [0.031-0.241]	0.344 [0.204-0.488]	0.130
Mucispirillum	0.079 [0.043-0.301]	0.246 [0.130-0.714]	0.152 [0.077-0.274]	0.454
Schaedlerella	1.047 [0.726-1.285]	0.472 [0.384-0.590]	0.673 [0.432-0.715]	0.07
Acutalibacter	0.232 [0.140-0.307]	0.308 [0.272-0.366]	0.420 [0.318-0.550]	0.056
Ileibacterium	0.350 [0.000-1.029]	0.017 [0.011-0.026]	0.128 [0.064-1.940]	0.083
Data are presented as median and interquartile range in squared parentheses and were tested using the Man-Whitney U test. P values < 0.05 were considered statistically significant.

## Sheet: Table S2
Table S2 Comparison of gut microbiota at the genus level at the end of the experiment (week 12).
	CTL	Hao9	T2DM	p.overall
Escherichia.Shigella	0.000 [0.000-0.000]	0.021 [0.000-0.046]	1.080 [0.425-2.305]	<0.001
Enterococcus	0.000 [0.000-0.000]	0.011 [0.000-0.020]	0.064 [0.046-1.147]	0.003
Ruminococcus	0.194 [0.088-0.395]	0.172 [0.024-0.374]	0.349 [0.194-2.590]	0.05
Clostridium_sensu_stricto	0.000 [0.000-0.000]	0.014 [0.000-0.026]	0.078 [0.064-0.322]	0.006
Alistipes	4.190 [2.965-5.930]	3.365 [2.435-4.513]	2.320 [1.810-3.335]	0.106
Eubacterium	0.122 [0.070-0.185]	0.745 [0.393-0.988]	0.008 [0.000-0.258]	0.048
Ligilactobacillus	1.320 [1.300-2.485]	2.240 [0.366-4.155]	1.510 [1.480-3.275]	0.045
Prevotella	0.000 [0.000-0.024]	0.142 [0.065-0.323]	0.023 [0.006-0.228]	0.047
Lactobacillus	1.890 [1.385-6.605]	8.335 [4.808-13.925]	0.399 [0.256-1.744]	0.010
Lachnospira	0.009 [0.000-0.017]	0.106 [0.068-0.402]	0.076 [0.045-0.127]	0.021
Anaeroplasma	0.000 [0.000-0.000]	0.035 [0.029-0.080]	0.020 [0.000-0.080]	0.004
Duncaniella	19.200 [18.150-24.850]	16.250 [11.200-21.275]	10.500 [8.700-24.550]	0.063
Ileibacterium	4.020 [0.909-6.965]	0.000 [0.000-0.000]	0.000 [0.000-0.000]	<0.001
Bifidobacterium	1.130 [0.601-2.160]	0.132 [0.082-0.448]	0.000 [0.000-0.031]	0.002
Paramuribaculum	3.230 [1.755-3.490]	2.590 [0.551-3.605]	0.009 [0.000-0.353]	0.010
Turicibacter	0.618 [0.350-0.903]	0.000 [0.000-0.004]	0.136 [0.026-0.204]	0.001
Desulfovibrio	1.330 [0.590-4.210]	0.916 [0.562-1.700]	0.100 [0.062-0.462]	0.017
Olsenella	0.215 [0.104-0.251]	0.000 [0.000-0.002]	0.000 [0.000-0.004]	0.001
Allobaculum	2.200 [0.907-3.400]	0.000 [0.000-0.000]	0.000 [0.000-0.000]	<0.001
Parabacteroides	0.571 [0.250-0.608]	0.625 [0.134-0.910]	0.920 0.385-3.545]	0.051
Saccharibacteria_genera_incertae_sedis	3.060 [2.890-5.205]	2.940 [2.310-3.678]	2.040 [1.261-4.165]	0.473
Bacteroides	1.420 [0.980-1.935]	0.963 [0.490-1.090]	1.810 [1.100-4.725]	0.052
Limosilactobacillus	0.236 [0.154-0.348]	0.698 [0.527-1.087]	0.095 [0.052-1.302]	0.431
Clostridium_IV	0.505 [0.258-1.080]	0.444 [0.394-0.545]	0.559 [0.430-0.681]	0.778
Flintibacter	0.257 [0.203-1.095]	0.113 [0.058-0.375]	0.288 [0.252-0.334]	0.261
Schaedlerella	1.030 [0.536-1.820]	0.794 [0.646-2.582]	0.952 [0.143-1.404]	0.071
Odoribacter	0.627 [0.251-0.921]	0.408 [0.313-0.608]	0.183 [0.169-0.218]	0.072
Muribaculum	0.642 [0.330-0.801]	0.695 [2.372-7.008]	0.617 [0.286-0.641]	0.077
Oscillibacter	0.067 [0.056-0.156]	0.078 [0.061-0.127]	0.367 [0.302-0.387]	0.183
Neglecta	0.253 [0.165-0.991]	0.080 [0.046-0.138]	0.025 [0.018-0.231]	0.059
Anaerotignum	0.205 [0.108-0.601]	0.076 [0.034-0.171]	0.024 [0.010-0.072]	0.054
Lachnospiracea_incertae_sedis	0.010 [0.000-0.087]	0.000 [0.000-0.023]	0.792 [0.000-1.045]	0.202
Data are presented as median and interquartile range in squared parentheses and were tested using the Man-Whitney U test. P values < 0.05 were considered statistically significant.
